# Supplementary material for: 5-Eth­oxy-1,3,4-thia­diazole-2(3H)-thione
Source: Acta Crystallogr Sect E Struct Rep Online. 2012 Jan 21;68(Pt 2):o503. doi: 10.1107/S1600536812002024 (PMC3275248; doi:10.1107/S1600536812002024)
Supplement: Supplementary file 1 [file e-68-0o503-sup1.cif]

##############################################################################
#                                                                            #
# This CIF contains the data in a paper accepted for publication in          #
# Acta Crystallographica Section E. It conforms to the requirements of       #
# Notes for Authors for Acta Crystallographica Section E, and has been       #
# peer reviewed under the auspices of the IUCr Commission on Journals.       #
#                                                                            #
# Full details of the Crystallographic Information File format               #
# are given in the paper "The Crystallographic Information File (CIF):       #
# a New Standard Archive File for Crystallography" by S. R. Hall, F. H.      #
# Allen and I. D. Brown [Acta Cryst. (1991), A47, 655-685].                  #
#                                                                            #
# The current version of the core CIF dictionary is obtainable from          #
# ftp://ftp.iucr.org/pub/cif_core.dic.                                       #
#                                                                            #
# Software is freely available for graphical display of the structure(s)     #
# in this CIF. For information consult the CIF software page                 #
# http://www.iucr.org/resources/cif/software.                                #
#                                                                            #
# This file may be used for bona fide research purposes within the           #
# scientific community so long as proper attribution is given to the journal # 
# article from which it was obtained.                                        #
#                                                                            #
##############################################################################
data_global
_audit_creation_method     'WinGX routine CIF_UPDATE'
_audit_conform_dict_name     cif_core.dic
_audit_conform_dict_version     2.4
_journal_data_validation_number     ?
_journal_date_recd_electronic     2012-01-15
_journal_date_accepted     2012-01-17
_journal_name_full     'Acta Crystallographica, Section E'
_journal_year     2012
_journal_volume     68
_journal_issue      2
_journal_page_first     o503
_journal_page_last     o503
_journal_paper_category     QO
_journal_paper_doi     10.1107/S1600536812002024
_journal_coeditor_code     IS5053
_publ_contact_author_name     'Sung Kwon Kang'
_publ_contact_author_address
;
Department of Chemistry
Chungnam National University
Daejeon 305-764
Republic of Korea
;
_publ_contact_author_email     skkang@cnu.ac.kr
_publ_contact_author_fax      8E307(4)
_publ_contact_author_phone      8E307(4)
_publ_section_title
;
5-Ethoxy-1,3,4-thiadiazole-2(3<i>H</i>)-thione
;
loop_
    _publ_author_name
    _publ_author_address
    'Kang, Sung Kwon'
;
Department of Chemistry,
Chungnam National University,
Daejeon 305-764,
Republic of Korea
;
    'Cho, Nam Sook'
;
Department of Chemistry,
Chungnam National University,
Daejeon 305-764,
Republic of Korea
;
    'Jang, Siyoung'
;
Department of Chemistry,
Chungnam National University,
Daejeon 305-764,
Republic of Korea
;
data_I
_audit_creation_method     'WinGX routine CIF_UPDATE'
_chemical_name_systematic
;
5-Ethoxy-1,3,4-thiadiazole-2(3<i>H</i>)-thione
;
_chemical_formula_moiety     'C4 H6 N2 O S2'
_chemical_formula_sum     'C4 H6 N2 O S2'
_chemical_formula_iupac     'C4 H6 N2 O S2'
_chemical_formula_weight     162.23
_symmetry_cell_setting     triclinic
_symmetry_space_group_name_H-M     'P -1'
_symmetry_space_group_name_Hall     '-P 1'
loop_
    _symmetry_equiv_pos_as_xyz
    'x, y, z'
    '-x, -y, -z'
_cell_length_a     6.0308(12)
_cell_length_b     8.1171(16)
_cell_length_c     8.7616(18)
_cell_angle_alpha     116.55(4)
_cell_angle_beta     93.70(3)
_cell_angle_gamma     106.10(3)
_cell_volume     359.7(2)
_cell_formula_units_Z     2
_cell_measurement_reflns_used     3632
_cell_measurement_theta_min     2.88
_cell_measurement_theta_max     24.56
_cell_measurement_temperature     296(2)
_exptl_crystal_description     block
_exptl_crystal_colour     colourless
_exptl_crystal_size_max     0.16
_exptl_crystal_size_mid     0.12
_exptl_crystal_size_min     0.08
_exptl_crystal_density_diffrn     1.498
_exptl_crystal_density_method     'not measured'
_exptl_crystal_F_000     168
_exptl_absorpt_coefficient_mu     0.659
_exptl_absorpt_correction_type     multi-scan
_exptl_absorpt_process_details     '(SADABS; Bruker, 2002)'
_exptl_absorpt_correction_T_min     0.905
_exptl_absorpt_correction_T_max     0.951
_exptl_special_details
;
;
_diffrn_ambient_temperature     296(2)
_diffrn_radiation_type     MoK\a
_diffrn_radiation_wavelength     0.71073
_diffrn_radiation_monochromator     graphite
_diffrn_measurement_device_type     'Bruker SMART CCD area-detector'
_diffrn_measurement_method     '\f and \w scans'
_diffrn_reflns_number     10973
_diffrn_reflns_av_R_equivalents     0.0783
_diffrn_reflns_theta_min     2.66
_diffrn_reflns_theta_max     25.4
_diffrn_reflns_theta_full     25.4
_diffrn_measured_fraction_theta_max     0.999
_diffrn_measured_fraction_theta_full     0.999
_diffrn_reflns_limit_h_min     -7
_diffrn_reflns_limit_h_max     7
_diffrn_reflns_limit_k_min     -9
_diffrn_reflns_limit_k_max     9
_diffrn_reflns_limit_l_min     -10
_diffrn_reflns_limit_l_max     10
_refine_special_details
;
Refinement of <i>F</i>^2^ against ALL reflections. The weighted <i>R</i>-factor
<i>wR</i> and goodness of fit <i>S</i> are based on <i>F</i>^2^, conventional
<i>R</i>-factors <i>R</i> are based on <i>F</i>, with <i>F</i> set to zero for
negative <i>F</i>^2^. The threshold expression of <i>F</i>^2^ >
\s(<i>F</i>^2^) is used only for calculating <i>R</i>-factors(gt) <i>etc</i>.
and is not relevant to the choice of reflections for refinement.
<i>R</i>-factors based on <i>F</i>^2^ are statistically about twice as large
as those based on <i>F</i>, and <i>R</i>- factors based on ALL data will be
even larger.
;
_reflns_number_total     1329
_reflns_number_gt     1020
_reflns_threshold_expression     I>2\s(I)
_refine_ls_structure_factor_coef     Fsqd
_refine_ls_matrix_type     full
_refine_ls_R_factor_all     0.0464
_refine_ls_R_factor_gt     0.0347
_refine_ls_wR_factor_ref     0.106
_refine_ls_goodness_of_fit_ref     1.034
_refine_ls_restrained_S_all     1.034
_refine_ls_number_reflns     1329
_refine_ls_number_parameters     86
_refine_ls_number_restraints     0
_refine_ls_hydrogen_treatment     mixed
_refine_ls_weighting_scheme     calc
_refine_ls_weighting_details
                 'calc w=1/[\s^2^(Fo^2^)+(0.0692P)^2^] where P=(Fo^2^+2Fc^2^)/3'
_atom_sites_solution_hydrogens     geom
_atom_sites_solution_primary     direct
_atom_sites_solution_secondary     difmap
_refine_ls_shift/su_max     0
_refine_ls_shift/su_mean     0
_refine_diff_density_max     0.336
_refine_diff_density_min     -0.246
_refine_ls_extinction_method     none
loop_
    _atom_type_symbol
    _atom_type_description
    _atom_type_scat_dispersion_real
    _atom_type_scat_dispersion_imag
    _atom_type_scat_source
    C C 0.0033 0.0016 'International Tables Vol C Tables 4.2.6.8 and 6.1.1.4'
    H H 0 0 'International Tables Vol C Tables 4.2.6.8 and 6.1.1.4'
    N N 0.0061 0.0033 'International Tables Vol C Tables 4.2.6.8 and 6.1.1.4'
    O O 0.0106 0.006 'International Tables Vol C Tables 4.2.6.8 and 6.1.1.4'
    S S 0.1246 0.1234 'International Tables Vol C Tables 4.2.6.8 and 6.1.1.4'
_computing_data_collection     'SMART (Bruker, 2002)'
_computing_cell_refinement     'SAINT (Bruker, 2002)'
_computing_data_reduction     'SAINT (Bruker, 2002)'
_computing_structure_solution     'SHELXS97 (Sheldrick, 2008)'
_computing_structure_refinement     'SHELXL97 (Sheldrick, 2008)'
_computing_molecular_graphics     'ORTEP-3 (Farrugia, 1997)'
_computing_publication_material     'WinGX (Farrugia, 1999)'
loop_
    _atom_site_type_symbol
    _atom_site_label
    _atom_site_fract_x
    _atom_site_fract_y
    _atom_site_fract_z
    _atom_site_U_iso_or_equiv
    _atom_site_adp_type
    _atom_site_calc_flag
    _atom_site_refinement_flags
    _atom_site_occupancy
    _atom_site_disorder_assembly
    _atom_site_disorder_group
    S S1 0.58072(11) 0.69466(8) 0.86851(8) 0.0633(3) Uani d . 1 . .
    C C2 0.3257(4) 0.6379(3) 0.7233(3) 0.0478(5) Uani d . 1 . .
    N N3 0.2660(4) 0.4510(3) 0.6039(3) 0.0522(5) Uani d . 1 . .
    H H3 0.158(4) 0.408(4) 0.531(3) 0.055(8) Uiso d . 1 . .
    N N4 0.3981(3) 0.3405(3) 0.6130(3) 0.0523(5) Uani d . 1 . .
    C C5 0.5704(4) 0.4537(3) 0.7487(3) 0.0500(6) Uani d . 1 . .
    S S6 0.18884(11) 0.79469(9) 0.73697(8) 0.0591(3) Uani d . 1 . .
    O O7 0.7344(3) 0.4010(2) 0.8031(2) 0.0623(5) Uani d . 1 . .
    C C8 0.7080(5) 0.1955(3) 0.7051(3) 0.0572(6) Uani d . 1 . .
    H H8A 0.7218 0.1607 0.5857 0.069 Uiso calc R 1 . .
    H H8B 0.5544 0.1142 0.7027 0.069 Uiso calc R 1 . .
    C C9 0.9014(5) 0.1656(4) 0.7956(4) 0.0711(7) Uani d . 1 . .
    H H9A 0.89 0.0306 0.7338 0.107 Uiso calc R 1 . .
    H H9B 0.8853 0.1999 0.9133 0.107 Uiso calc R 1 . .
    H H9C 1.0524 0.2471 0.7974 0.107 Uiso calc R 1 . .
loop_
    _atom_site_aniso_label
    _atom_site_aniso_U_11
    _atom_site_aniso_U_22
    _atom_site_aniso_U_33
    _atom_site_aniso_U_12
    _atom_site_aniso_U_13
    _atom_site_aniso_U_23
    S1 0.0619(4) 0.0459(4) 0.0679(4) 0.0255(3) -0.0096(3) 0.0151(3)
    C2 0.0472(12) 0.0499(13) 0.0521(12) 0.0229(10) 0.0101(10) 0.0260(10)
    N3 0.0476(11) 0.0498(11) 0.0560(12) 0.0221(9) -0.0011(10) 0.0215(9)
    N4 0.0525(11) 0.0445(10) 0.0592(11) 0.0241(9) 0.0025(9) 0.0216(9)
    C5 0.0480(13) 0.0453(12) 0.0593(14) 0.0223(10) 0.0042(11) 0.0249(11)
    S6 0.0597(4) 0.0531(4) 0.0668(4) 0.0319(3) 0.0059(3) 0.0248(3)
    O7 0.0583(10) 0.0458(9) 0.0739(11) 0.0241(8) -0.0102(8) 0.0214(8)
    C8 0.0620(15) 0.0471(13) 0.0634(14) 0.0263(11) 0.0047(11) 0.0243(11)
    C9 0.0803(19) 0.0673(17) 0.0799(18) 0.0429(14) 0.0091(14) 0.0382(14)
_geom_special_details
;
All e.s.d.'s (except the e.s.d. in the dihedral angle between two l.s. planes)
are estimated using the full covariance matrix. The cell e.s.d.'s are taken
into account individually in the estimation of e.s.d.'s in distances, angles
and torsion angles; correlations between e.s.d.'s in cell parameters are only
used when they are defined by crystal symmetry. An approximate (isotropic)
treatment of cell e.s.d.'s is used for estimating e.s.d.'s involving l.s.
planes.
;
loop_
    _geom_bond_atom_site_label_1
    _geom_bond_atom_site_label_2
    _geom_bond_site_symmetry_2
    _geom_bond_distance
    _geom_bond_publ_flag
    S1 C5 . 1.738(2) ?
    S1 C2 . 1.740(2) ?
    C2 N3 . 1.325(3) ?
    C2 S6 . 1.665(2) ?
    N3 N4 . 1.377(3) ?
    N3 H3 . 0.76(2) ?
    N4 C5 . 1.293(3) ?
    C5 O7 . 1.321(2) ?
    O7 C8 . 1.449(3) ?
    C8 C9 . 1.502(3) ?
    C8 H8A . 0.97 ?
    C8 H8B . 0.97 ?
    C9 H9A . 0.96 ?
    C9 H9B . 0.96 ?
    C9 H9C . 0.96 ?
loop_
    _geom_angle_atom_site_label_1
    _geom_angle_atom_site_label_2
    _geom_angle_atom_site_label_3
    _geom_angle_site_symmetry_1
    _geom_angle_site_symmetry_3
    _geom_angle
    _geom_angle_publ_flag
    C5 S1 C2 . . 89.00(11) ?
    N3 C2 S6 . . 127.91(18) ?
    N3 C2 S1 . . 107.12(17) ?
    S6 C2 S1 . . 124.97(15) ?
    C2 N3 N4 . . 120.52(19) ?
    C2 N3 H3 . . 118(2) ?
    N4 N3 H3 . . 121(2) ?
    C5 N4 N3 . . 107.33(18) ?
    N4 C5 O7 . . 125.7(2) ?
    N4 C5 S1 . . 116.01(17) ?
    O7 C5 S1 . . 118.33(16) ?
    C5 O7 C8 . . 115.95(17) ?
    O7 C8 C9 . . 107.07(19) ?
    O7 C8 H8A . . 110.3 ?
    C9 C8 H8A . . 110.3 ?
    O7 C8 H8B . . 110.3 ?
    C9 C8 H8B . . 110.3 ?
    H8A C8 H8B . . 108.6 ?
    C8 C9 H9A . . 109.5 ?
    C8 C9 H9B . . 109.5 ?
    H9A C9 H9B . . 109.5 ?
    C8 C9 H9C . . 109.5 ?
    H9A C9 H9C . . 109.5 ?
    H9B C9 H9C . . 109.5 ?
loop_
    _geom_hbond_atom_site_label_D
    _geom_hbond_atom_site_label_H
    _geom_hbond_atom_site_label_A
    _geom_hbond_site_symmetry_A
    _geom_hbond_distance_DH
    _geom_hbond_distance_HA
    _geom_hbond_distance_DA
    _geom_hbond_angle_DHA
    N3 H3 S6 2_566 0.76(2) 2.57(2) 3.317(3) 170(3)
_iucr_refine_instructions_details
;
TITL [C4H6N2OS2] compound in P-1
CELL 0.71073   6.0308   8.1171   8.7616 116.546  93.703 106.103
ZERR    2   0.0012   0.0016   0.0018   0.042   0.030   0.031
LATT  1
SFAC C H N O S
UNIT 8 12 4 2 4
HTAB
EQIV $1  -x, -y+1, -z+1
HTAB N3 S6_$1
ACTA
L.S. 5
BOND $H
FMAP 2
PLAN -5
mpla 6 S1 > S6
mpla 3 O7 > C9
WGHT    0.069200
FVAR       0.38287
MOLE   1
S1    5    0.580722    0.694662    0.868514    11.00000    0.06191    0.04591 =
         0.06793    0.01509   -0.00964    0.02553
C2    1    0.325688    0.637934    0.723306    11.00000    0.04719    0.04991 =
         0.05211    0.02601    0.01008    0.02292
N3    3    0.266029    0.451044    0.603886    11.00000    0.04758    0.04983 =
         0.05601    0.02153   -0.00110    0.02207
H3    2    0.158378    0.407576    0.531226    11.00000    0.05469
N4    3    0.398072    0.340514    0.612954    11.00000    0.05255    0.04447 =
         0.05923    0.02163    0.00252    0.02415
C5    1    0.570396    0.453745    0.748666    11.00000    0.04803    0.04527 =
         0.05931    0.02493    0.00416    0.02227
S6    5    0.188840    0.794688    0.736973    11.00000    0.05972    0.05306 =
         0.06678    0.02475    0.00591    0.03191
O7    4    0.734350    0.400955    0.803082    11.00000    0.05833    0.04581 =
         0.07387    0.02138   -0.01018    0.02406
C8    1    0.708046    0.195485    0.705113    11.00000    0.06203    0.04705 =
         0.06339    0.02429    0.00474    0.02625
AFIX  23
H8A   2    0.721794    0.160670    0.585725    11.00000   -1.20000
H8B   2    0.554352    0.114159    0.702695    11.00000   -1.20000
AFIX   0
C9    1    0.901394    0.165565    0.795570    11.00000    0.08033    0.06727 =
         0.07986    0.03825    0.00908    0.04292
AFIX  33
H9A   2    0.890027    0.030582    0.733814    11.00000   -1.50000
H9B   2    0.885337    0.199887    0.913275    11.00000   -1.50000
H9C   2    1.052380    0.247106    0.797429    11.00000   -1.50000
HKLF 4
REM  [C4H6N2OS2] compound in P-1
REM R1 =  0.0347 for   1020 Fo > 4sig(Fo)  and  0.0464 for all   1329 data
REM     86 parameters refined using      0 restraints
END
WGHT      0.0692      0.0000
REM Highest difference peak  0.336,  deepest hole -0.246,  1-sigma level  0.058
Q1    1   0.0325  0.6918  0.6559  11.00000  0.05    0.34
Q2    1   0.4380  0.6215  0.9133  11.00000  0.05    0.32
Q3    1   0.0296  0.7058  0.7553  11.00000  0.05    0.30
Q4    1   0.3221  0.9026  0.8414  11.00000  0.05    0.27
Q5    1   0.3036  0.8336  0.6467  11.00000  0.05    0.27
;
