# Supplementary material for: 5-Eth­oxy-1,3,4-thia­diazole-2(3H)-thione
Source: Acta Crystallogr Sect E Struct Rep Online. 2012 Jan 21;68(Pt 2):o503. doi: 10.1107/S1600536812002024 (PMC3275248; doi:10.1107/S1600536812002024)
Supplement: Supplementary file 2 [file e-68-0o503-Isup2.hkl]

#
# h,k,l, Fc-squared, Fo-squared, sigma(Fo-squared) and status flag
#
data_I
_shelx_title ' [C4H6N2OS2] compound in P-1'
_shelx_refln_list_code          4
_shelx_F_calc_maximum      108.95
_exptl_crystal_F_000       168.00
_reflns_d_resolution_high  0.8286
 
loop_
 _symmetry_equiv_pos_as_xyz
 'x, y, z'
 '-x, -y, -z'
 
_cell_length_a     6.0308
_cell_length_b     8.1171
_cell_length_c     8.7616
_cell_angle_alpha 116.546
_cell_angle_beta   93.703
_cell_angle_gamma 106.103
 
_shelx_F_squared_multiplier     1.000
 
loop_
 _refln_index_h
 _refln_index_k
 _refln_index_l
 _refln_F_squared_calc
 _refln_F_squared_meas
 _refln_F_squared_sigma
 _refln_observed_status
   1   0   0     1016.51      990.99     46.62 o
   2   0   0      539.13      490.79     16.92 o
   3   0   0       14.53       12.49      0.60 o
   4   0   0        3.06        2.83      0.53 o
   5   0   0       58.80       63.42      1.95 o
   6   0   0       18.58       19.02      1.61 o
  -7   1   0       46.11       47.57      5.68 o
  -6   1   0       15.82       14.48      1.55 o
  -5   1   0       20.32       19.69      1.29 o
  -4   1   0       63.26       57.39      1.19 o
  -3   1   0      272.63      267.45      8.73 o
  -2   1   0      785.23      865.13     34.69 o
  -1   1   0        1.59        3.23      0.32 o
   0   1   0     1467.08     1468.99     42.97 o
   1   1   0     3309.91     3208.44    105.93 o
   2   1   0      975.29      907.59     27.30 o
   3   1   0      744.09      748.37     16.42 o
   4   1   0        5.79        4.53      0.67 o
   5   1   0       18.43       17.36      1.41 o
   6   1   0       14.36       13.65      1.49 o
  -7   2   0        1.75        3.56      1.48 o
  -6   2   0       14.53       12.22      1.42 o
  -5   2   0      118.62      117.67      3.82 o
  -4   2   0      484.14      444.34     22.09 o
  -3   2   0       27.12       34.66      1.82 o
  -2   2   0        3.36        5.60      0.55 o
  -1   2   0      403.66      529.13     11.24 o
   0   2   0     1276.21     1281.27     33.13 o
   1   2   0      396.23      339.09     10.22 o
   2   2   0        0.29        0.78      0.44 o
   3   2   0      206.42      210.06      4.73 o
   4   2   0        9.67       10.05      1.01 o
   5   2   0       17.92       18.04      1.53 o
   6   2   0        0.30        0.35      1.15 o
  -7   3   0       18.93       18.67      2.36 o
  -6   3   0        1.97        0.92      0.88 o
  -5   3   0        3.30        2.66      0.76 o
  -4   3   0       99.07      105.93      2.42 o
  -3   3   0        0.07        0.25      0.31 o
  -2   3   0     1537.41     1995.54     23.63 o
  -1   3   0      597.05      685.47     13.46 o
   0   3   0        3.51        2.70      0.38 o
   1   3   0      485.27      441.08     10.47 o
   2   3   0        0.34       -0.07      0.48 o
   3   3   0      170.95      177.56      3.52 o
   4   3   0       13.25       14.42      1.33 o
   5   3   0        9.91        9.60      1.46 o
  -7   4   0        0.92        1.32      1.92 o
  -6   4   0        9.81        9.66      1.53 o
  -5   4   0       83.91       76.27      2.22 o
  -4   4   0      351.36      358.05      8.09 o
  -3   4   0       28.89       30.31      0.94 o
  -2   4   0       37.72       44.08      1.33 o
  -1   4   0      914.77     1010.80     13.80 o
   0   4   0        2.85        4.66      0.51 o
   1   4   0      304.15      272.81      8.43 o
   2   4   0       33.51       31.05      1.48 o
   3   4   0      106.79      115.45      3.54 o
   4   4   0       51.26       61.10      3.44 o
  -7   5   0        9.97        8.53      1.75 o
  -6   5   0       24.15       23.12      2.09 o
  -5   5   0       14.34       13.23      1.17 o
  -4   5   0      351.41      360.50      6.30 o
  -3   5   0      213.48      249.78      2.71 o
  -2   5   0      298.76      364.14      4.77 o
  -1   5   0      282.12      285.61      7.55 o
   0   5   0       45.40       47.75      1.29 o
   1   5   0       88.13       82.24      3.09 o
   2   5   0      169.21      175.75      5.00 o
   3   5   0        3.27        1.85      0.96 o
   4   5   0        0.69        0.83      1.14 o
  -6   6   0        8.85        9.97      1.70 o
  -5   6   0        4.36        3.82      1.00 o
  -4   6   0        0.19        0.06      0.68 o
  -3   6   0       19.06       21.55      1.34 o
  -2   6   0       36.07       35.28      1.69 o
  -1   6   0      458.13      444.91     11.80 o
   0   6   0       40.86       35.11      1.56 o
   1   6   0       68.23       66.02      2.17 o
   2   6   0        0.80        0.82      0.98 o
   3   6   0        0.95        0.38      1.10 o
  -6   7   0       60.55       57.65      3.38 o
  -5   7   0        1.55        1.31      0.99 o
  -4   7   0        1.47        1.15      0.93 o
  -3   7   0       27.61       30.17      1.97 o
  -2   7   0        0.76        0.06      0.79 o
  -1   7   0        2.89        4.22      0.95 o
   0   7   0        2.14        1.69      1.05 o
   1   7   0       17.93       17.14      1.74 o
   2   7   0       32.23       28.77      2.21 o
  -5   8   0       49.98       48.57      2.48 o
  -4   8   0       20.81       22.30      1.83 o
  -3   8   0       16.18       19.16      1.84 o
  -2   8   0        0.26       -0.36      0.94 o
  -1   8   0       25.85       24.35      1.85 o
   0   8   0       48.44       47.92      3.72 o
   2  -9   1       12.14        9.83      1.62 o
   3  -9   1        0.02        1.08      1.12 o
  -1  -8   1        3.56        3.37      1.31 o
   0  -8   1       10.49       10.54      1.53 o
   1  -8   1        0.62       -0.05      0.85 o
   2  -8   1       53.34       53.38      2.36 o
   3  -8   1      176.16      186.03      3.60 o
   4  -8   1        0.21        0.04      0.98 o
   5  -8   1        0.69        0.11      1.06 o
  -2  -7   1        0.73        0.45      1.04 o
  -1  -7   1        5.13        3.49      1.16 o
   0  -7   1       39.48       40.10      1.93 o
   1  -7   1      157.24      154.44      3.75 o
   2  -7   1        3.31        1.66      0.82 o
   3  -7   1       20.39       23.37      1.62 o
   4  -7   1       24.04       32.30      1.89 o
   5  -7   1      106.96      118.87      2.81 o
   6  -7   1       28.50       27.01      2.21 o
  -3  -6   1        1.41        0.97      0.99 o
  -2  -6   1       20.21       22.73      1.72 o
  -1  -6   1        8.26        6.55      0.96 o
   0  -6   1       18.45       17.87      1.10 o
   1  -6   1       56.97       53.96      1.68 o
   2  -6   1        3.53        4.16      0.83 o
   3  -6   1      597.39      737.39      7.22 o
   4  -6   1       33.25       37.01      1.65 o
   5  -6   1        3.94        4.70      0.95 o
   6  -6   1       45.93       44.88      2.46 o
  -4  -5   1       30.37       34.68      2.14 o
  -3  -5   1       34.40       38.76      2.49 o
  -2  -5   1        5.03        3.56      0.85 o
  -1  -5   1       25.89       26.16      1.11 o
   0  -5   1       85.48       83.38      2.34 o
   1  -5   1      296.06      291.13      6.97 o
   2  -5   1        2.08        2.08      0.53 o
   3  -5   1      117.72      162.63      2.13 o
   4  -5   1      429.18      488.46     10.12 o
   5  -5   1       60.41       62.91      2.81 o
   6  -5   1      100.56       93.38      4.31 o
   7  -5   1        0.00        0.22      1.67 o
  -5  -4   1        8.45        6.80      1.33 o
  -4  -4   1        1.20        0.73      0.94 o
  -3  -4   1       69.24       69.90      3.04 o
  -2  -4   1        5.97        6.34      0.81 o
  -1  -4   1      644.73      599.49     19.69 o
   0  -4   1      261.35      282.88      8.45 o
   1  -4   1       42.69       45.78      1.22 o
   2  -4   1      440.01      595.51      5.59 o
   3  -4   1       77.69       81.91      1.78 o
   4  -4   1       75.81       72.96      1.66 o
   5  -4   1        2.27        1.54      0.68 o
   6  -4   1      121.05      111.82      3.76 o
   7  -4   1       19.46       13.86      3.28 o
  -5  -3   1        0.20       -0.14      0.96 o
  -4  -3   1       66.10       71.19      3.44 o
  -3  -3   1        9.47        8.78      0.87 o
  -2  -3   1       30.77       28.78      1.05 o
  -1  -3   1      243.16      199.39      7.54 o
   0  -3   1      486.58      505.25     18.12 o
   1  -3   1      496.54      610.91     18.27 o
   2  -3   1       29.98       35.52      0.90 o
   3  -3   1      296.87      374.77      8.94 o
   4  -3   1      367.54      361.81      6.33 o
   5  -3   1      150.92      136.96      4.53 o
   6  -3   1        4.84        4.87      1.21 o
   7  -3   1        0.39        1.81      1.79 o
  -6  -2   1        8.99        9.85      1.58 o
  -5  -2   1        0.00        0.18      0.80 o
  -4  -2   1        9.61        9.43      1.03 o
  -3  -2   1       17.39       19.66      1.10 o
  -2  -2   1        9.26       11.20      0.95 o
  -1  -2   1       87.90       79.74      2.54 o
   0  -2   1       97.22       79.77      4.36 o
   1  -2   1      138.27      157.58      3.49 o
   2  -2   1     1279.06     1539.61     65.81 o
   3  -2   1      129.28      138.13      3.84 o
   4  -2   1      394.83      389.56      6.98 o
   5  -2   1       60.80       55.84      1.82 o
   6  -2   1        0.26        0.02      0.97 o
   7  -2   1       33.97       33.28      3.57 o
  -6  -1   1        4.61        5.12      1.19 o
  -5  -1   1       12.49       12.81      1.18 o
  -4  -1   1       77.04       75.70      2.18 o
  -3  -1   1      255.54      233.03      6.77 o
  -2  -1   1        5.13        4.03      0.38 o
  -1  -1   1       52.24       48.44      2.04 o
   0  -1   1      333.86      350.10     12.14 o
   1  -1   1        0.96        2.68      0.25 o
   2  -1   1      317.85      316.72     11.45 o
   3  -1   1       29.72       26.61      0.95 o
   4  -1   1      350.25      340.87      5.41 o
   5  -1   1      200.87      197.67      5.55 o
   6  -1   1        9.36        9.01      1.43 o
  -6   0   1       43.66       43.46      2.52 o
  -5   0   1      103.39      104.35      3.39 o
  -4   0   1        0.17        0.55      0.46 o
  -3   0   1      155.41      141.80      4.48 o
  -2   0   1       25.11       23.35      1.18 o
  -1   0   1       44.22       49.34      1.84 o
   0   0   1        2.06        4.64      0.51 o
   1   0   1        6.02        5.87      0.49 o
   2   0   1      999.59      943.11     26.58 o
   3   0   1      295.44      283.70      7.57 o
   4   0   1       25.36       22.79      1.24 o
   5   0   1       34.61       32.89      1.79 o
   6   0   1        8.64        6.55      1.37 o
  -7   1   1        1.46        0.90      1.36 o
  -6   1   1       21.53       22.36      1.63 o
  -5   1   1      175.99      183.01      5.52 o
  -4   1   1       89.91       85.41      2.18 o
  -3   1   1      387.82      385.96      7.66 o
  -2   1   1       61.41       57.94      1.19 o
  -1   1   1       80.62       71.73      1.54 o
   0   1   1       47.73       55.81      2.09 o
   1   1   1       62.47       60.04      1.76 o
   2   1   1        8.36        5.60      0.44 o
   3   1   1       58.22       61.53      2.76 o
   4   1   1        0.84        0.04      0.63 o
   5   1   1       48.20       51.01      2.04 o
   6   1   1        1.42        2.14      1.17 o
  -7   2   1        2.43        2.11      1.44 o
  -6   2   1       51.21       50.23      3.17 o
  -5   2   1      110.65      104.72      1.97 o
  -4   2   1      165.00      177.13      2.83 o
  -3   2   1       30.06       26.70      1.02 o
  -2   2   1      625.06      668.54     12.14 o
  -1   2   1      317.58      355.57      8.18 o
   0   2   1      242.28      210.41      5.12 o
   1   2   1      114.87      106.12      2.68 o
   2   2   1       10.69        9.85      0.73 o
   3   2   1      218.16      205.79      5.06 o
   4   2   1        0.75        0.31      0.71 o
   5   2   1        0.83        0.72      1.00 o
  -7   3   1       26.66       24.78      2.59 o
  -6   3   1        0.26       -0.03      0.91 o
  -5   3   1       61.29       59.83      1.62 o
  -4   3   1       50.68       44.09      1.17 o
  -3   3   1      247.24      265.67      4.68 o
  -2   3   1        3.05        3.88      0.39 o
  -1   3   1      252.68      302.69      4.88 o
   0   3   1     1126.28     1141.13     26.13 o
   1   3   1       41.98       32.93      1.24 o
   2   3   1      127.72      123.20      2.52 o
   3   3   1       15.09       15.12      1.19 o
   4   3   1       42.04       44.38      3.17 o
   5   3   1       13.99       15.26      1.61 o
  -7   4   1       36.68       34.30      3.15 o
  -6   4   1       27.63       29.10      2.27 o
  -5   4   1      140.94      138.93      5.10 o
  -4   4   1       17.09       19.30      1.09 o
  -3   4   1        0.34        0.15      0.41 o
  -2   4   1      332.86      349.45      3.58 o
  -1   4   1      115.41      122.83      2.77 o
   0   4   1       86.49       94.43      1.80 o
   1   4   1       44.19       44.68      1.31 o
   2   4   1       53.76       55.35      2.14 o
   3   4   1       88.89       95.69      4.65 o
   4   4   1        0.43       -0.47      0.90 o
  -6   5   1        5.76        6.31      1.48 o
  -5   5   1       14.67       13.50      1.65 o
  -4   5   1      362.30      378.44      5.77 o
  -3   5   1        2.54        2.81      0.73 o
  -2   5   1       20.06       21.15      1.33 o
  -1   5   1       51.64       50.41      1.45 o
   0   5   1       11.56       11.88      0.94 o
   1   5   1       41.89       40.63      1.63 o
   2   5   1        4.10        4.12      0.97 o
   3   5   1        8.95        8.81      1.26 o
  -6   6   1       57.90       59.38      4.58 o
  -5   6   1       12.99       13.03      1.52 o
  -4   6   1        7.22        6.02      1.05 o
  -3   6   1        9.22        6.63      1.03 o
  -2   6   1      164.31      173.37      3.63 o
  -1   6   1       50.87       49.96      2.34 o
   0   6   1        3.33        2.14      0.84 o
   1   6   1        8.04        9.58      1.27 o
   2   6   1        1.98        1.66      1.14 o
  -5   7   1        1.98        1.21      1.28 o
  -4   7   1      155.50      158.48      3.33 o
  -3   7   1       56.95       57.60      2.18 o
  -2   7   1        0.05       -0.10      0.87 o
  -1   7   1       31.79       35.68      1.86 o
   0   7   1        1.63        0.29      1.07 o
   1   7   1       35.28       40.26      2.88 o
  -4   8   1        0.77        0.42      1.11 o
  -3   8   1       29.83       29.19      2.20 o
  -2   8   1       10.22        8.03      1.40 o
  -1   8   1       27.86       26.59      2.38 o
   1  -9   2        0.01       -0.41      1.24 o
   2  -9   2       20.65       21.00      1.97 o
   3  -9   2       33.27       34.33      2.19 o
   4  -9   2       42.22       45.63      2.53 o
  -1  -8   2        0.36       -0.35      1.11 o
   0  -8   2        4.69        5.90      1.26 o
   1  -8   2        0.28       -0.36      0.77 o
   2  -8   2       10.95       11.88      1.43 o
   3  -8   2        0.06       -0.07      0.91 o
   4  -8   2        2.68        2.07      1.02 o
   5  -8   2      111.73      131.08      3.24 o
  -3  -7   2        0.01       -0.69      2.16 o
  -2  -7   2       26.73       25.41      2.22 o
  -1  -7   2       13.10       11.05      1.30 o
   0  -7   2      194.30      170.39      5.22 o
   1  -7   2       20.19       15.35      1.23 o
   2  -7   2        9.55        8.73      1.18 o
   3  -7   2        2.20        2.54      0.83 o
   4  -7   2        0.95        0.81      0.73 o
   5  -7   2        5.64        9.99      1.24 o
   6  -7   2        9.44        5.34      1.26 o
  -3  -6   2       40.66       38.70      1.98 o
  -2  -6   2       22.84       23.57      1.50 o
  -1  -6   2       14.53       14.07      1.13 o
   0  -6   2      166.52      155.82      4.08 o
   1  -6   2      248.49      260.32      7.35 o
   2  -6   2      117.66      123.16      2.67 o
   3  -6   2      336.78      395.73      6.92 o
   4  -6   2       22.07       25.72      1.50 o
   5  -6   2       53.66       59.26      1.99 o
   6  -6   2       29.15       30.88      2.45 o
  -4  -5   2       21.64       23.27      1.77 o
  -3  -5   2        7.73        7.03      1.02 o
  -2  -5   2      146.84      146.62      5.70 o
  -1  -5   2        2.68        2.51      0.54 o
   0  -5   2      342.59      333.46      7.25 o
   1  -5   2        8.48        7.66      0.68 o
   2  -5   2       14.20       15.03      0.85 o
   3  -5   2      409.08      492.18      5.60 o
   4  -5   2      191.85      198.83      6.01 o
   5  -5   2        5.05        6.53      0.97 o
   6  -5   2        7.38        7.24      1.46 o
  -5  -4   2        4.27        2.51      1.20 o
  -4  -4   2       57.82       67.87      3.67 o
  -3  -4   2        0.12        0.09      0.59 o
  -2  -4   2      120.59      114.60      3.55 o
  -1  -4   2       12.11       12.01      0.63 o
   0  -4   2      314.92      296.87     10.31 o
   1  -4   2     1323.46     1490.97     42.24 o
   2  -4   2        2.84        3.81      0.47 o
   3  -4   2       92.43      122.35      2.65 o
   4  -4   2       20.09       20.29      1.03 o
   5  -4   2        0.82        0.82      0.67 o
   6  -4   2       59.44       60.71      2.39 o
   7  -4   2        0.00        0.03      1.38 o
  -5  -3   2        1.17        0.83      0.89 o
  -4  -3   2       31.97       30.51      1.60 o
  -3  -3   2        4.49        4.07      0.65 o
  -2  -3   2      150.94      122.50      3.18 o
  -1  -3   2      401.77      374.35      7.04 o
   0  -3   2      130.81      137.20      3.58 o
   1  -3   2       56.55       65.32      1.94 o
   2  -3   2       38.80       62.50      1.11 o
   3  -3   2      786.49      856.02     21.14 o
   4  -3   2      234.17      245.85      6.21 o
   5  -3   2       30.16       29.01      1.38 o
   6  -3   2        0.37       -0.95      1.00 o
   7  -3   2        8.34        3.64      1.95 o
  -6  -2   2        3.23        2.43      1.18 o
  -5  -2   2        0.94        0.77      0.81 o
  -4  -2   2      220.38      238.08      6.99 o
  -3  -2   2      293.62      269.76      6.90 o
  -2  -2   2      742.71      719.05     16.05 o
  -1  -2   2      456.62      427.58     18.08 o
   0  -2   2        0.02        0.17      0.23 o
   1  -2   2      733.17      820.45     15.65 o
   2  -2   2      429.52      474.89     11.19 o
   3  -2   2      327.97      351.55      6.81 o
   4  -2   2       94.16       91.21      2.51 o
   5  -2   2       30.48       30.49      1.67 o
   6  -2   2      132.40      133.94      3.92 o
  -6  -1   2       17.43       21.38      1.71 o
  -5  -1   2        3.62        3.36      0.93 o
  -4  -1   2        2.15        1.18      0.62 o
  -3  -1   2      266.45      247.49      6.93 o
  -2  -1   2      310.62      314.34      8.04 o
  -1  -1   2    11869.45    11212.13    305.36 o
   0  -1   2      843.24      835.35     21.76 o
   1  -1   2      365.94      327.85     25.14 o
   2  -1   2       25.69       21.37      1.45 o
   3  -1   2        0.17        0.08      0.31 o
   4  -1   2       87.05       83.34      1.72 o
   5  -1   2       56.03       56.85      2.21 o
   6  -1   2       39.13       38.47      2.61 o
  -6   0   2        2.29        2.45      1.03 o
  -5   0   2        1.66        0.45      0.77 o
  -4   0   2       69.04       69.01      1.77 o
  -3   0   2      299.56      294.76      8.46 o
  -2   0   2        0.34        0.50      0.33 o
  -1   0   2     1348.23     1332.37     22.81 o
   0   0   2     3980.72     4111.01    154.08 o
   1   0   2     1177.40     1180.16     32.78 o
   2   0   2     1088.87     1095.06     28.70 o
   3   0   2       19.20       19.44      0.74 o
   4   0   2       54.36       50.02      1.62 o
   5   0   2       53.25       54.69      1.90 o
   6   0   2        0.64        0.27      1.22 o
  -7   1   2        5.13        3.32      1.49 o
  -6   1   2       30.30       31.10      1.84 o
  -5   1   2      129.61      130.42      3.29 o
  -4   1   2        1.01        0.88      0.48 o
  -3   1   2        8.73        8.85      0.59 o
  -2   1   2      184.96      181.74      3.24 o
  -1   1   2      964.84     1002.67     20.99 o
   0   1   2      336.68      315.97      8.20 o
   1   1   2        0.87        0.71      0.30 o
   2   1   2      532.07      544.08     11.28 o
   3   1   2       41.24       44.14      1.79 o
   4   1   2       40.39       40.98      1.64 o
   5   1   2        1.31        1.49      1.03 o
  -7   2   2        0.50       -0.21      1.59 o
  -6   2   2        0.08       -0.45      0.84 o
  -5   2   2       51.76       50.18      1.67 o
  -4   2   2        2.36        2.28      0.57 o
  -3   2   2      641.06      665.79     10.52 o
  -2   2   2      301.72      314.92      5.39 o
  -1   2   2        9.24       10.15      0.81 o
   0   2   2      893.82      870.58     14.55 o
   1   2   2        0.73        0.03      0.32 o
   2   2   2      248.37      237.79      4.43 o
   3   2   2       14.91       15.12      1.05 o
   4   2   2       35.05       37.92      1.79 o
   5   2   2       31.52       34.71      2.46 o
  -7   3   2        5.01        6.41      1.86 o
  -6   3   2       17.07       15.47      1.59 o
  -5   3   2      132.20      128.10      3.95 o
  -4   3   2       12.76       11.60      0.79 o
  -3   3   2       46.87       40.21      1.15 o
  -2   3   2      795.97      831.05      8.38 o
  -1   3   2       22.42       24.79      0.86 o
   0   3   2      256.44      238.11      4.94 o
   1   3   2       56.47       46.15      1.79 o
   2   3   2      280.39      284.72      8.55 o
   3   3   2      140.90      159.69      5.73 o
   4   3   2        0.06        0.10      0.87 o
  -7   4   2        5.00        3.02      2.86 o
  -6   4   2        3.71        1.98      1.24 o
  -5   4   2      170.38      167.88      4.52 o
  -4   4   2      169.45      170.42      2.68 o
  -3   4   2      150.18      163.88      3.46 o
  -2   4   2      172.07      172.44      2.14 o
  -1   4   2       77.93       82.39      1.64 o
   0   4   2      140.48      127.18      2.45 o
   1   4   2      332.37      322.55      8.61 o
   2   4   2       16.73       15.62      1.38 o
   3   4   2        4.65        4.17      1.04 o
   4   4   2        1.80        0.50      1.04 o
  -6   5   2        4.48        3.32      1.33 o
  -5   5   2        0.28       -0.49      1.03 o
  -4   5   2       22.72       21.86      1.39 o
  -3   5   2       24.25       22.26      1.48 o
  -2   5   2      509.85      510.62     10.20 o
  -1   5   2       64.38       55.79      1.92 o
   0   5   2       85.20       84.94      2.47 o
   1   5   2        7.13        6.79      1.11 o
   2   5   2        2.94        2.20      1.02 o
   3   5   2       21.46       24.82      1.90 o
  -6   6   2        0.05        1.69      1.53 o
  -5   6   2        0.86        0.32      1.27 o
  -4   6   2       25.64       28.36      2.13 o
  -3   6   2        2.28        1.46      0.86 o
  -2   6   2        0.04        0.02      0.83 o
  -1   6   2       10.47        9.11      1.17 o
   0   6   2       34.55       30.47      2.01 o
   1   6   2       80.02       80.99      3.35 o
   2   6   2        0.73       -1.09      1.12 o
  -5   7   2        6.44        5.05      1.66 o
  -4   7   2        4.16        4.85      1.44 o
  -3   7   2        1.65        1.35      1.02 o
  -2   7   2       31.30       30.52      1.93 o
  -1   7   2       72.14       72.62      2.50 o
   0   7   2        4.35        2.74      1.32 o
   0  -9   3        1.04       -0.17      1.12 o
   1  -9   3       24.14       21.27      1.78 o
   2  -9   3       93.75       85.29      3.87 o
   3  -9   3        0.06       -0.88      0.96 o
   4  -9   3        7.21        6.15      1.31 o
  -2  -8   3        4.15        4.30      1.36 o
  -1  -8   3       11.48       11.43      1.45 o
   0  -8   3       68.06       62.73      3.80 o
   1  -8   3        0.37        0.54      0.77 o
   2  -8   3       23.09       23.23      1.67 o
   3  -8   3       23.46       23.88      1.73 o
   4  -8   3       92.88      108.60      2.86 o
   5  -8   3       32.92       38.75      2.27 o
  -3  -7   3        4.61        3.93      1.35 o
  -2  -7   3        1.69        0.48      0.95 o
  -1  -7   3        4.47        4.02      0.94 o
   0  -7   3       55.90       56.07      1.86 o
   1  -7   3        5.90        6.41      0.93 o
   2  -7   3      427.12      427.24     13.07 o
   3  -7   3       33.69       33.71      1.68 o
   4  -7   3        0.47        1.76      0.74 o
   5  -7   3       82.40       85.24      2.56 o
   6  -7   3        5.80        5.41      1.25 o
  -4  -6   3        9.57        9.18      1.45 o
  -3  -6   3        0.01        0.93      0.96 o
  -2  -6   3        2.07        0.56      0.77 o
  -1  -6   3       31.99       34.10      1.34 o
   0  -6   3      139.22      129.22      2.61 o
   1  -6   3        0.16       -0.04      0.50 o
   2  -6   3      162.53      177.58      5.49 o
   3  -6   3      590.45      658.45     18.09 o
   4  -6   3       54.71       64.18      1.91 o
   5  -6   3      131.00      120.99      2.81 o
   6  -6   3        0.01        0.77      1.03 o
  -4  -5   3       23.80       26.11      1.80 o
  -3  -5   3        0.01        0.56      0.80 o
  -2  -5   3      159.62      162.61      4.17 o
  -1  -5   3       77.32       79.62      2.03 o
   0  -5   3       76.82       72.24      1.82 o
   1  -5   3      341.17      340.36      6.23 o
   2  -5   3       43.78       40.38      1.11 o
   3  -5   3       29.24       29.20      1.17 o
   4  -5   3        1.75        0.90      0.58 o
   5  -5   3      254.23      229.67      4.25 o
   6  -5   3       53.00       47.73      2.45 o
  -5  -4   3        9.85        9.63      1.50 o
  -4  -4   3        1.83        1.57      0.82 o
  -3  -4   3        7.37        7.34      0.94 o
  -2  -4   3       92.31       85.99      1.75 o
  -1  -4   3      235.93      231.66      4.31 o
   0  -4   3      177.30      159.50      3.42 o
   1  -4   3        4.14        3.76      0.33 o
   2  -4   3      199.83      241.65      2.42 o
   3  -4   3      583.46      601.76      8.36 o
   4  -4   3      238.99      226.76      3.07 o
   5  -4   3        1.28        1.14      0.72 o
   6  -4   3        0.03       -0.35      0.92 o
  -6  -3   3        0.18        0.53      1.22 o
  -5  -3   3        1.62        2.61      1.03 o
  -4  -3   3       14.64       19.74      1.34 o
  -3  -3   3        0.01       -0.15      0.48 o
  -2  -3   3       56.78       54.65      1.41 o
  -1  -3   3        1.98        2.63      0.35 o
   0  -3   3       53.69       48.46      1.37 o
   1  -3   3     1065.91     1100.53     12.92 o
   2  -3   3       68.98       75.25      1.53 o
   3  -3   3      379.30      395.07      8.17 o
   4  -3   3      112.94      107.04      1.80 o
   5  -3   3        0.77        0.66      0.67 o
   6  -3   3       94.59       94.46      3.24 o
  -6  -2   3        2.65        2.70      1.17 o
  -5  -2   3       13.86       13.93      1.39 o
  -4  -2   3       39.60       41.42      1.79 o
  -3  -2   3        0.41        0.12      0.43 o
  -2  -2   3       59.18       56.48      2.05 o
  -1  -2   3      498.05      450.80     13.72 o
   0  -2   3        2.19        2.08      0.23 o
   1  -2   3      157.01      150.21      2.79 o
   2  -2   3      118.50      123.04      3.04 o
   3  -2   3      541.48      543.83      9.91 o
   4  -2   3      419.63      405.88      7.93 o
   5  -2   3        4.86        5.08      1.07 o
   6  -2   3        1.96        1.12      1.23 o
  -6  -1   3       15.32       15.65      1.60 o
  -5  -1   3        0.02       -0.40      0.79 o
  -4  -1   3       46.63       47.01      1.49 o
  -3  -1   3       20.67       20.63      0.86 o
  -2  -1   3       11.93       10.61      0.66 o
  -1  -1   3       71.04       61.26      1.93 o
   0  -1   3        4.48        5.63      0.42 o
   1  -1   3     1202.83     1159.58     24.64 o
   2  -1   3      489.89      496.71     11.12 o
   3  -1   3       24.77       22.16      0.87 o
   4  -1   3      124.67      123.15      2.47 o
   5  -1   3       31.25       29.89      1.97 o
   6  -1   3       34.21       36.80      2.61 o
  -6   0   3       41.36       47.53      2.76 o
  -5   0   3       34.64       37.01      1.99 o
  -4   0   3       53.35       49.65      1.52 o
  -3   0   3        3.22        4.30      0.59 o
  -2   0   3        0.37       -0.04      0.35 o
  -1   0   3       38.26       38.11      0.89 o
   0   0   3       61.72       53.06      3.58 o
   1   0   3        2.09        4.31      0.42 o
   2   0   3      197.46      210.35      4.18 o
   3   0   3        0.94        0.45      0.36 o
   4   0   3      104.70      107.51      3.47 o
   5   0   3        3.02        2.44      0.94 o
  -7   1   3       11.41        9.01      1.59 o
  -6   1   3       19.33       16.52      1.65 o
  -5   1   3       61.75       63.24      2.52 o
  -4   1   3        5.46        5.28      0.73 o
  -3   1   3      287.34      265.62      5.23 o
  -2   1   3       78.39       76.56      1.58 o
  -1   1   3       90.73       83.34      1.25 o
   0   1   3      133.59      126.41      2.18 o
   1   1   3        4.98        4.01      0.49 o
   2   1   3      329.75      297.45      4.81 o
   3   1   3        7.21        6.03      0.78 o
   4   1   3        1.13        1.26      0.80 o
   5   1   3        2.02        2.47      1.09 o
  -7   2   3        0.00        0.39      1.50 o
  -6   2   3       21.07       20.77      1.50 o
  -5   2   3       20.02       19.21      1.32 o
  -4   2   3       74.46       71.82      2.38 o
  -3   2   3        0.86        0.58      0.34 o
  -2   2   3       29.01       36.04      1.00 o
  -1   2   3      696.86      689.19      6.41 o
   0   2   3       54.11       45.79      1.02 o
   1   2   3      117.60      110.58      2.05 o
   2   2   3       55.66       54.73      1.40 o
   3   2   3      112.78      118.63      4.77 o
   4   2   3       25.51       27.65      1.94 o
  -6   3   3       26.19       25.16      1.77 o
  -5   3   3        0.29        0.22      0.85 o
  -4   3   3        0.78        0.18      0.57 o
  -3   3   3      194.75      194.62      3.15 o
  -2   3   3       76.53       81.20      1.46 o
  -1   3   3       90.10       92.64      1.52 o
   0   3   3      102.24      105.55      2.32 o
   1   3   3       30.12       31.42      1.31 o
   2   3   3      120.58      120.65      2.71 o
   3   3   3        1.49        0.96      0.87 o
   4   3   3        0.57        0.09      1.06 o
  -6   4   3        2.38        1.67      1.33 o
  -5   4   3       99.96      102.24      2.86 o
  -4   4   3        3.92        4.14      0.93 o
  -3   4   3        2.35        0.62      1.01 o
  -2   4   3       77.54       70.09      1.79 o
  -1   4   3        5.05        5.46      0.75 o
   0   4   3       35.84       33.74      1.36 o
   1   4   3        2.86        1.83      0.81 o
   2   4   3       21.79       22.27      1.63 o
   3   4   3       20.66       23.35      1.81 o
  -6   5   3        4.56        3.10      1.46 o
  -5   5   3        1.38        1.21      1.23 o
  -4   5   3        8.23        5.87      1.18 o
  -3   5   3       79.86       83.33      2.34 o
  -2   5   3       23.51       25.31      1.61 o
  -1   5   3        2.03        0.17      0.82 o
   0   5   3       21.23       23.92      1.38 o
   1   5   3        7.26        7.02      1.16 o
   2   5   3        7.84        8.05      1.37 o
  -5   6   3       66.63       64.18      4.97 o
  -4   6   3       28.96       26.13      2.00 o
  -3   6   3        0.00       -0.81      0.85 o
  -2   6   3       36.87       41.18      2.69 o
  -1   6   3        0.05       -0.91      0.91 o
   0   6   3       31.47       34.40      2.49 o
   1   6   3        5.04        4.86      1.35 o
  -3   7   3        3.67        1.96      1.24 o
  -2   7   3       18.27       16.44      1.72 o
   0  -9   4        1.29        1.32      1.29 o
   1  -9   4        1.06        1.71      1.04 o
   2  -9   4        1.17        0.57      0.97 o
   3  -9   4        0.74        0.69      1.00 o
   4  -9   4       99.73       98.31      2.98 o
  -2  -8   4        2.92        2.09      1.22 o
  -1  -8   4       43.62       40.61      2.25 o
   0  -8   4        3.01        2.30      1.00 o
   1  -8   4        4.80        3.35      1.00 o
   2  -8   4        2.96        3.31      0.95 o
   3  -8   4        0.02       -0.12      0.82 o
   4  -8   4        0.56        1.16      0.91 o
   5  -8   4       19.33       17.02      1.64 o
  -3  -7   4        2.32        0.96      1.09 o
  -2  -7   4        3.35        2.22      1.04 o
  -1  -7   4       50.19       53.91      2.07 o
   0  -7   4       95.51       96.45      2.10 o
   1  -7   4       33.28       32.22      1.46 o
   2  -7   4      137.31      134.65      4.70 o
   3  -7   4        9.22        8.51      0.98 o
   4  -7   4       54.16       59.22      2.12 o
   5  -7   4       35.77       41.59      2.28 o
   6  -7   4        7.47        8.82      1.44 o
  -4  -6   4        0.81        0.59      1.17 o
  -3  -6   4       30.71       35.52      1.87 o
  -2  -6   4        3.31        3.13      0.81 o
  -1  -6   4       60.01       56.35      1.43 o
   0  -6   4        0.01        0.12      0.40 o
   1  -6   4        0.49        0.03      0.37 o
   2  -6   4      238.12      231.47      5.99 o
   3  -6   4      183.48      177.07      2.50 o
   4  -6   4        0.00        0.08      0.71 o
   5  -6   4       25.74       26.18      1.79 o
   6  -6   4        0.10        0.39      1.02 o
  -4  -5   4        0.08        0.20      0.98 o
  -3  -5   4       16.71       16.49      1.28 o
  -2  -5   4       12.98       15.41      1.04 o
  -1  -5   4       56.62       57.25      1.39 o
   0  -5   4      444.55      456.61      8.90 o
   1  -5   4        0.73        0.61      0.32 o
   2  -5   4       48.28       54.71      1.17 o
   3  -5   4       44.09       42.85      1.21 o
   4  -5   4        1.57        1.25      0.60 o
   5  -5   4       76.31       80.17      2.36 o
   6  -5   4        0.13        0.81      0.89 o
  -5  -4   4        2.09        2.70      1.13 o
  -4  -4   4        3.05        2.25      0.95 o
  -3  -4   4       29.72       31.03      1.53 o
  -2  -4   4       79.90       79.89      2.78 o
  -1  -4   4       17.06       20.06      0.78 o
   0  -4   4       49.59       47.46      1.42 o
   1  -4   4        0.03       -0.09      0.29 o
   2  -4   4      551.01      570.58      5.89 o
   3  -4   4      219.27      239.54      2.87 o
   4  -4   4       43.91       45.47      1.47 o
   5  -4   4        0.33       -0.07      0.70 o
   6  -4   4       30.95       29.92      2.33 o
  -6  -3   4        0.15       -0.02      1.19 o
  -5  -3   4       33.66       35.43      2.08 o
  -4  -3   4       41.99       47.61      1.92 o
  -3  -3   4      114.39      111.62      5.21 o
  -2  -3   4       49.90       50.22      1.28 o
  -1  -3   4        0.00       -0.06      0.26 o
   0  -3   4      253.48      256.27      4.12 o
   1  -3   4      216.79      214.04      3.26 o
   2  -3   4      340.66      350.48      3.44 o
   3  -3   4      176.69      174.08      3.15 o
   4  -3   4       22.44       21.61      1.21 o
   5  -3   4      202.69      210.50      2.99 o
   6  -3   4        4.24        3.11      1.23 o
  -6  -2   4        1.23        1.40      1.11 o
  -5  -2   4        0.09        0.37      0.89 o
  -4  -2   4       64.01       68.25      2.53 o
  -3  -2   4       45.10       47.36      1.47 o
  -2  -2   4     1915.71     1908.78     46.71 o
  -1  -2   4      206.99      209.31      4.11 o
   0  -2   4       98.31       98.86      1.41 o
   1  -2   4       72.15       63.53      1.69 o
   2  -2   4       12.33       13.14      0.71 o
   3  -2   4       47.45       43.17      1.47 o
   4  -2   4       63.80       63.72      2.17 o
   5  -2   4       82.83       87.59      3.16 o
   6  -2   4       48.82       54.62      2.87 o
  -6  -1   4        0.17        0.68      1.08 o
  -5  -1   4        6.82        7.07      1.22 o
  -4  -1   4       55.34       57.68      1.60 o
  -3  -1   4        0.04       -0.31      0.47 o
  -2  -1   4      379.85      371.36      8.84 o
  -1  -1   4     1293.26     1270.72     18.58 o
   0  -1   4      464.46      445.25      7.14 o
   1  -1   4      674.68      681.54     11.77 o
   2  -1   4       18.41       18.67      0.87 o
   3  -1   4       73.82       69.18      1.65 o
   4  -1   4       99.35       99.98      3.14 o
   5  -1   4        0.00       -0.88      0.88 o
  -6   0   4       17.54       16.57      1.73 o
  -5   0   4        0.25        0.53      0.76 o
  -4   0   4        9.06        9.54      0.93 o
  -3   0   4       55.30       56.32      2.08 o
  -2   0   4      239.68      238.31      5.49 o
  -1   0   4       77.20       63.70      1.44 o
   0   0   4        6.72        5.13      0.64 o
   1   0   4      510.64      509.28      7.96 o
   2   0   4       75.26       78.27      1.42 o
   3   0   4       37.32       36.92      1.34 o
   4   0   4        1.18        0.84      0.81 o
   5   0   4        2.38        2.64      1.13 o
  -6   1   4       13.30       13.00      1.60 o
  -5   1   4        0.77        0.78      0.78 o
  -4   1   4      149.11      154.36      5.44 o
  -3   1   4       52.29       53.88      1.44 o
  -2   1   4       19.17       16.39      1.43 o
  -1   1   4      636.28      607.45      8.13 o
   0   1   4        0.14       -0.04      0.33 o
   1   1   4      193.05      188.08      4.29 o
   2   1   4        3.65        3.46      0.60 o
   3   1   4       46.07       45.53      1.79 o
   4   1   4       74.50       81.30      2.96 o
   5   1   4        4.40        2.18      1.45 o
  -6   2   4       21.99       20.43      1.57 o
  -5   2   4        1.35        0.63      0.76 o
  -4   2   4       19.13       17.20      1.06 o
  -3   2   4      305.51      309.42      5.60 o
  -2   2   4       17.36       15.94      0.87 o
  -1   2   4       89.29       81.93      1.58 o
   0   2   4       20.17       17.00      0.83 o
   1   2   4      330.16      332.01      5.91 o
   2   2   4      197.23      204.56      5.28 o
   3   2   4        0.66       -0.20      0.88 o
   4   2   4        2.00        2.32      1.25 o
  -6   3   4       43.54       42.28      2.42 o
  -5   3   4       59.93       59.27      2.34 o
  -4   3   4       38.66       39.32      1.38 o
  -3   3   4       38.54       38.25      1.42 o
  -2   3   4       65.13       62.15      1.47 o
  -1   3   4       94.91       91.31      1.83 o
   0   3   4      311.78      309.89      5.67 o
   1   3   4       34.09       33.33      1.41 o
   2   3   4       16.98       17.60      1.62 o
   3   3   4        1.83        1.43      1.19 o
  -6   4   4        0.75        0.67      1.33 o
  -5   4   4       14.37       11.30      1.50 o
  -4   4   4        5.31        4.49      1.15 o
  -3   4   4      263.25      248.26      7.39 o
  -2   4   4       43.31       37.81      1.59 o
  -1   4   4       59.64       59.76      1.87 o
   0   4   4       16.32       17.71      1.22 o
   1   4   4        6.67        7.36      1.25 o
   2   4   4       31.56       34.26      2.68 o
  -5   5   4        9.87       10.71      1.76 o
  -4   5   4        1.09        1.44      1.05 o
  -3   5   4        0.77        0.12      0.97 o
  -2   5   4       19.84       16.81      1.46 o
  -1   5   4       25.63       25.38      1.88 o
   0   5   4       93.20       97.41      3.74 o
   1   5   4        1.63        0.73      1.28 o
  -4   6   4        2.76        1.76      1.22 o
  -3   6   4       18.45       19.62      2.08 o
  -2   6   4       52.11       51.57      3.33 o
  -1   6   4        4.22        2.74      1.32 o
   0  -9   5        0.00        0.18      1.22 o
   1  -9   5       11.21       11.22      1.41 o
   2  -9   5       10.73        9.01      1.35 o
   3  -9   5       38.13       38.95      2.27 o
   4  -9   5       14.53       13.22      1.65 o
  -2  -8   5        0.97        1.98      1.26 o
  -1  -8   5       20.13       21.70      1.74 o
   0  -8   5        4.26        5.71      1.02 o
   1  -8   5      143.26      133.42      3.23 o
   2  -8   5       16.12       13.40      1.37 o
   3  -8   5        0.15        0.54      0.77 o
   4  -8   5       70.61       67.82      2.43 o
   5  -8   5       10.29        9.34      1.44 o
  -3  -7   5        0.03       -0.38      0.99 o
  -2  -7   5        6.02        5.59      1.08 o
  -1  -7   5       31.41       32.11      1.46 o
   0  -7   5        0.54       -0.01      0.61 o
   1  -7   5       76.75       72.94      2.76 o
   2  -7   5      355.88      348.96     10.37 o
   3  -7   5       19.07       20.50      1.34 o
   4  -7   5       79.24       74.15      2.39 o
   5  -7   5        0.02        0.12      0.92 o
  -4  -6   5        0.35       -0.58      1.14 o
  -3  -6   5       20.64       20.31      1.61 o
  -2  -6   5       14.76       16.90      1.14 o
  -1  -6   5       40.32       42.11      1.08 o
   0  -6   5      134.79      130.48      2.34 o
   1  -6   5        9.65        7.70      0.59 o
   2  -6   5        1.56        1.42      0.57 o
   3  -6   5        0.20       -0.16      0.56 o
   4  -6   5      242.08      224.72      3.49 o
   5  -6   5       70.63       60.55      2.45 o
   6  -6   5        0.52        0.41      1.08 o
  -4  -5   5        2.27        1.68      1.03 o
  -3  -5   5       14.71       15.04      1.25 o
  -2  -5   5       52.58       55.03      1.46 o
  -1  -5   5       24.50       20.34      0.82 o
   0  -5   5        1.49        1.11      0.38 o
   1  -5   5       54.73       56.38      1.08 o
   2  -5   5      385.57      361.96      4.86 o
   3  -5   5      174.41      163.04      2.30 o
   4  -5   5        0.06        0.07      0.63 o
   5  -5   5        2.83        1.42      0.83 o
   6  -5   5        8.11        6.80      1.26 o
  -5  -4   5        3.85        3.35      1.19 o
  -4  -4   5        0.51        0.17      0.90 o
  -3  -4   5       11.84       11.11      1.20 o
  -2  -4   5        0.00       -0.14      0.37 o
  -1  -4   5        8.18        8.91      0.56 o
   0  -4   5      306.22      290.87      4.68 o
   1  -4   5       10.33       10.88      0.65 o
   2  -4   5      122.75      122.60      2.28 o
   3  -4   5      134.56      129.97      2.27 o
   4  -4   5        2.90        3.14      0.73 o
   5  -4   5      126.88      130.46      3.16 o
   6  -4   5       21.37       20.82      2.15 o
  -5  -3   5        3.41        2.86      1.10 o
  -4  -3   5        2.19        1.98      0.93 o
  -3  -3   5       16.53       18.27      1.12 o
  -2  -3   5      179.54      172.14      4.84 o
  -1  -3   5        1.79        1.63      0.35 o
   0  -3   5       20.92       19.97      0.72 o
   1  -3   5       72.11       61.89      1.27 o
   2  -3   5      348.97      345.09      2.75 o
   3  -3   5      391.45      392.36      6.71 o
   4  -3   5        0.13       -0.03      0.59 o
   5  -3   5       13.77       12.53      1.58 o
   6  -3   5       11.22       11.98      2.40 o
  -6  -2   5        0.00       -0.22      1.10 o
  -5  -2   5        8.15        7.14      1.32 o
  -4  -2   5        5.01        5.13      0.92 o
  -3  -2   5        0.95        0.51      0.60 o
  -2  -2   5       50.49       49.25      1.19 o
  -1  -2   5       21.73       20.58      0.78 o
   0  -2   5      435.38      415.94      5.97 o
   1  -2   5      273.41      269.54      3.57 o
   2  -2   5       12.97       11.01      0.75 o
   3  -2   5      194.92      188.75      3.36 o
   4  -2   5       62.41       63.98      1.69 o
   5  -2   5       43.51       44.11      2.76 o
  -6  -1   5        7.35        6.36      1.46 o
  -5  -1   5        4.19        5.00      1.20 o
  -4  -1   5        0.09       -0.42      0.64 o
  -3  -1   5        0.19       -0.12      0.53 o
  -2  -1   5       18.07       18.83      0.86 o
  -1  -1   5       12.98       13.13      0.71 o
   0  -1   5       19.16       17.33      0.88 o
   1  -1   5      232.98      233.48      2.77 o
   2  -1   5        0.15       -0.09      0.49 o
   3  -1   5      105.75      107.61      2.59 o
   4  -1   5        6.32        4.78      1.22 o
   5  -1   5        2.54        2.89      1.32 o
  -6   0   5       15.45       14.11      1.71 o
  -5   0   5        0.00       -0.57      0.73 o
  -4   0   5       50.44       49.35      1.97 o
  -3   0   5        8.83        8.56      0.79 o
  -2   0   5       10.51       10.85      0.72 o
  -1   0   5       60.94       59.83      1.29 o
   0   0   5        2.09        1.46      0.48 o
   1   0   5      199.72      182.88      3.61 o
   2   0   5        5.36        4.44      0.76 o
   3   0   5       10.03        9.97      1.12 o
   4   0   5        9.80       12.91      1.50 o
  -6   1   5        3.76        4.30      1.22 o
  -5   1   5       15.50       15.29      1.19 o
  -4   1   5        1.05        1.29      0.68 o
  -3   1   5        0.02        0.09      0.55 o
  -2   1   5      173.16      179.08      4.59 o
  -1   1   5       17.24       17.40      0.94 o
   0   1   5       40.12       38.15      1.32 o
   1   1   5       84.50       79.82      3.58 o
   2   1   5      154.30      159.33      4.58 o
   3   1   5       21.20       21.87      1.94 o
   4   1   5       30.45       28.26      2.31 o
  -6   2   5        2.05        2.66      1.08 o
  -5   2   5        1.51        0.70      0.80 o
  -4   2   5       52.93       54.76      1.93 o
  -3   2   5       21.97       23.52      1.25 o
  -2   2   5       33.03       30.71      1.43 o
  -1   2   5       78.06       75.34      1.65 o
   0   2   5        5.29        5.65      0.83 o
   1   2   5       72.42       67.93      1.99 o
   2   2   5        5.28        5.82      1.26 o
   3   2   5        0.49       -0.74      1.06 o
  -6   3   5       12.50       12.44      1.71 o
  -5   3   5        3.82        3.11      1.22 o
  -4   3   5        0.00       -0.58      0.85 o
  -3   3   5       52.35       51.12      1.92 o
  -2   3   5        0.34        0.15      0.76 o
  -1   3   5       10.98       12.34      1.14 o
   0   3   5        0.01        0.46      0.74 o
   1   3   5       19.87       22.50      1.59 o
   2   3   5       33.99       37.43      2.50 o
  -5   4   5        2.01        0.92      1.36 o
  -4   4   5       20.47       18.88      2.19 o
  -3   4   5        2.59        3.10      1.20 o
  -2   4   5        2.30        2.75      1.06 o
  -1   4   5       21.25       21.42      1.59 o
   0   4   5        9.79        8.52      1.26 o
   1   4   5        5.52        4.60      1.61 o
  -4   5   5        0.00       -0.97      1.34 o
  -3   5   5       18.04       16.54      1.96 o
  -2   5   5        0.04       -1.04      1.15 o
  -1   5   5       13.47       14.82      1.71 o
   0   5   5        1.33        2.60      1.61 o
   0  -9   6        2.94        2.83      1.23 o
   1  -9   6        0.64        0.76      1.00 o
   2  -9   6        0.00        0.40      0.99 o
   3  -9   6        0.13       -0.29      0.99 o
   4  -9   6       19.45       17.03      3.39 o
  -2  -8   6        9.17        9.27      1.46 o
  -1  -8   6       18.99       21.62      1.61 o
   0  -8   6        6.56        5.17      0.94 o
   1  -8   6       28.70       26.69      1.58 o
   2  -8   6        0.64        0.21      0.75 o
   3  -8   6       24.76       23.46      1.66 o
   4  -8   6       18.51       19.02      1.72 o
  -3  -7   6        0.56        0.36      1.08 o
  -2  -7   6        6.41        5.93      1.08 o
  -1  -7   6        1.12        1.94      0.56 o
   0  -7   6        0.63        0.42      0.48 o
   1  -7   6       66.43       64.48      1.76 o
   2  -7   6       74.01       70.27      1.99 o
   3  -7   6        1.71        1.17      0.79 o
   4  -7   6       34.73       33.94      1.92 o
   5  -7   6        0.10       -0.66      0.96 o
  -4  -6   6        1.45        0.56      1.18 o
  -3  -6   6        5.05        5.96      1.18 o
  -2  -6   6        4.47        4.17      0.84 o
  -1  -6   6       77.72       84.69      1.77 o
   0  -6   6        0.00       -0.39      0.39 o
   1  -6   6       14.06       15.47      0.96 o
   2  -6   6       37.93       35.88      1.39 o
   3  -6   6        9.57        9.50      0.99 o
   4  -6   6       36.02       38.04      1.86 o
   5  -6   6        0.01        0.88      0.91 o
  -4  -5   6        3.07        2.68      1.12 o
  -3  -5   6       10.44       11.69      1.21 o
  -2  -5   6        5.60        5.06      0.66 o
  -1  -5   6       13.30       13.77      0.72 o
   0  -5   6        5.93        6.62      0.57 o
   1  -5   6      178.10      175.72      3.04 o
   2  -5   6       93.69       94.60      1.86 o
   3  -5   6       34.64       33.79      1.48 o
   4  -5   6        0.87        0.58      0.70 o
   5  -5   6       45.92       46.73      2.17 o
  -5  -4   6        2.78        3.29      1.23 o
  -4  -4   6       17.00       15.24      1.47 o
  -3  -4   6        1.76        0.59      0.79 o
  -2  -4   6        1.27        1.31      0.51 o
  -1  -4   6       50.11       53.88      1.14 o
   0  -4   6       42.39       43.17      1.04 o
   1  -4   6      104.66      100.01      1.69 o
   2  -4   6      128.36      125.34      2.33 o
   3  -4   6        5.99        4.72      0.79 o
   4  -4   6      156.86      162.11      3.07 o
   5  -4   6        1.12        0.58      0.85 o
  -5  -3   6        9.65       13.06      1.64 o
  -4  -3   6        6.16        6.34      1.15 o
  -3  -3   6      257.63      288.88      9.31 o
  -2  -3   6       21.80       23.91      1.07 o
  -1  -3   6       13.05       15.34      0.76 o
   0  -3   6       59.84       58.68      1.35 o
   1  -3   6       16.80       15.89      0.99 o
   2  -3   6        6.20        4.85      0.79 o
   3  -3   6       25.51       26.01      1.48 o
   4  -3   6       78.69       83.30      2.14 o
   5  -3   6       70.23       77.99      3.18 o
  -6  -2   6        0.14        1.08      2.21 o
  -5  -2   6        4.21        3.46      1.11 o
  -4  -2   6        0.76        0.67      0.75 o
  -3  -2   6       61.99       63.99      1.68 o
  -2  -2   6      252.95      261.46      5.81 o
  -1  -2   6       81.79       80.33      1.72 o
   0  -2   6      176.81      189.58      3.80 o
   1  -2   6        2.72        1.88      0.58 o
   2  -2   6       42.73       39.08      1.44 o
   3  -2   6       77.52       81.22      2.12 o
   4  -2   6        0.52       -0.19      0.82 o
   5  -2   6        0.14       -0.57      1.21 o
  -6  -1   6        0.43       -0.04      1.21 o
  -5  -1   6        1.73        2.29      0.99 o
  -4  -1   6       13.33       13.56      1.08 o
  -3  -1   6       43.96       47.21      1.70 o
  -2  -1   6        5.86        5.80      0.73 o
  -1  -1   6       13.28       12.28      0.84 o
   0  -1   6      198.23      198.29      2.69 o
   1  -1   6       54.25       53.39      1.62 o
   2  -1   6       10.52       10.64      1.05 o
   3  -1   6        0.01       -0.58      0.68 o
   4  -1   6        1.83        2.48      1.21 o
  -6   0   6        0.05       -0.21      1.23 o
  -5   0   6       23.73       25.79      1.47 o
  -4   0   6        3.65        3.70      0.81 o
  -3   0   6        3.26        2.53      0.80 o
  -2   0   6      201.15      198.30      4.18 o
  -1   0   6        0.30       -0.38      0.51 o
   0   0   6       84.72       87.53      2.23 o
   1   0   6        0.07        0.55      0.64 o
   2   0   6       24.79       25.10      1.48 o
   3   0   6       74.95       81.69      3.26 o
   4   0   6        9.34       10.31      1.93 o
  -6   1   6        0.00       -0.09      1.07 o
  -5   1   6        3.63        2.66      0.94 o
  -4   1   6       73.48       78.74      3.30 o
  -3   1   6        5.06        4.13      0.89 o
  -2   1   6       12.03       13.71      1.07 o
  -1   1   6        0.25        0.05      0.61 o
   0   1   6      171.45      178.42      2.60 o
   1   1   6      128.99      141.53      2.75 o
   2   1   6        0.61       -0.42      0.79 o
   3   1   6        5.93        7.10      1.52 o
  -5   2   6        7.00        6.66      1.11 o
  -4   2   6        3.90        3.32      0.96 o
  -3   2   6       30.77       30.23      1.76 o
  -2   2   6       28.66       30.22      1.52 o
  -1   2   6      135.95      143.18      3.22 o
   0   2   6       26.71       24.22      1.49 o
   1   2   6       26.09       26.59      1.73 o
   2   2   6        0.48        1.97      1.21 o
  -5   3   6        0.32       -0.62      1.33 o
  -4   3   6       69.17       69.18      3.66 o
  -3   3   6       11.86       10.54      1.38 o
  -2   3   6       24.85       24.42      1.84 o
  -1   3   6       13.77       14.25      1.30 o
   0   3   6        7.63        7.91      1.19 o
   1   3   6       19.22       20.47      2.05 o
  -4   4   6        0.71        1.58      1.48 o
  -3   4   6       13.98       12.17      1.76 o
  -2   4   6        8.59        9.47      1.67 o
  -1   4   6       52.45       56.04      2.83 o
   0   4   6        1.17        0.20      1.24 o
   0  -9   7       25.55       26.28      1.92 o
   1  -9   7        3.54        2.49      1.03 o
   2  -9   7        0.32       -0.04      0.93 o
   3  -9   7       28.47       28.16      2.05 o
  -2  -8   7        3.43        3.15      1.34 o
  -1  -8   7        0.77        1.24      0.86 o
   0  -8   7       17.34       17.94      1.19 o
   1  -8   7      109.01      113.34      2.81 o
   2  -8   7        2.36        2.93      0.91 o
   3  -8   7       22.07       19.88      1.59 o
   4  -8   7        0.32        0.11      1.01 o
  -3  -7   7        1.89        2.59      1.23 o
  -2  -7   7        9.31       10.77      1.15 o
  -1  -7   7       28.83       31.43      1.05 o
   0  -7   7        2.11        1.51      0.61 o
   1  -7   7        0.46       -0.04      0.69 o
   2  -7   7        3.00        3.17      0.82 o
   3  -7   7      104.58       93.91      2.68 o
   4  -7   7       44.47       39.52      2.43 o
  -3  -6   7        6.78        6.64      1.18 o
  -2  -6   7        0.76        0.63      0.67 o
  -1  -6   7        5.65        5.28      0.62 o
   0  -6   7       13.82       14.51      0.87 o
   1  -6   7      128.84      129.54      2.57 o
   2  -6   7       59.34       61.81      1.81 o
   3  -6   7        0.08       -0.59      0.76 o
   4  -6   7        5.79        4.32      1.10 o
   5  -6   7        3.49        2.55      1.11 o
  -4  -5   7        1.42        1.51      1.04 o
  -3  -5   7        0.01       -0.11      0.90 o
  -2  -5   7        0.69        0.31      0.64 o
  -1  -5   7       49.46       52.22      1.34 o
   0  -5   7        2.71        1.80      0.63 o
   1  -5   7       15.29       18.06      1.26 o
   2  -5   7       90.70       89.96      2.20 o
   3  -5   7        2.03        1.80      0.75 o
   4  -5   7       85.89       91.05      2.34 o
   5  -5   7       19.57       19.79      1.64 o
  -5  -4   7        0.86        0.68      1.40 o
  -4  -4   7        1.98        3.28      1.11 o
  -3  -4   7       31.72       36.15      2.03 o
  -2  -4   7        0.82        0.32      0.68 o
  -1  -4   7        1.63        1.37      0.56 o
   0  -4   7       23.56       21.93      1.21 o
   1  -4   7      106.18      103.83      2.07 o
   2  -4   7      161.10      166.91      2.85 o
   3  -4   7        0.11       -0.07      0.73 o
   4  -4   7       23.28       21.62      1.48 o
   5  -4   7       15.64       17.30      1.87 o
  -5  -3   7        0.35       -0.62      1.08 o
  -4  -3   7        0.00       -0.57      0.92 o
  -3  -3   7       16.67       17.35      1.21 o
  -2  -3   7       15.96       14.47      1.12 o
  -1  -3   7       91.65       98.18      2.77 o
   0  -3   7       74.29       79.01      1.80 o
   1  -3   7        3.82        2.53      0.71 o
   2  -3   7      135.99      134.48      2.62 o
   3  -3   7       61.90       62.15      2.05 o
   4  -3   7       23.24       25.50      1.62 o
  -5  -2   7        0.13        0.46      1.20 o
  -4  -2   7        0.09       -0.55      0.76 o
  -3  -2   7        2.07        2.17      0.75 o
  -2  -2   7        0.05       -0.28      0.60 o
  -1  -2   7        4.17        3.52      0.74 o
   0  -2   7      119.11      121.21      2.31 o
   1  -2   7        2.30        1.77      0.72 o
   2  -2   7       52.96       54.37      1.97 o
   3  -2   7        8.86        8.25      1.07 o
   4  -2   7        2.96        2.65      1.38 o
  -5  -1   7        4.01        4.33      1.09 o
  -4  -1   7        0.67        1.30      0.84 o
  -3  -1   7        0.14        0.20      0.73 o
  -2  -1   7       20.34       21.28      1.21 o
  -1  -1   7        1.03       -0.15      0.62 o
   0  -1   7       55.99       62.86      2.18 o
   1  -1   7        0.01       -0.54      0.66 o
   2  -1   7       10.12       10.35      1.12 o
   3  -1   7       14.51       16.79      1.53 o
   4  -1   7        3.07        3.09      1.44 o
  -5   0   7        0.09        0.17      0.94 o
  -4   0   7        0.19        0.48      0.83 o
  -3   0   7       21.80       22.47      1.49 o
  -2   0   7        1.72        1.59      0.77 o
  -1   0   7        8.83        8.98      0.99 o
   0   0   7       56.54       56.05      1.87 o
   1   0   7      103.67      110.01      2.49 o
   2   0   7        9.51        9.73      1.22 o
   3   0   7       15.80       16.65      2.01 o
  -5   1   7        7.28        6.54      1.21 o
  -4   1   7        2.97        2.90      0.96 o
  -3   1   7        4.84        5.32      1.10 o
  -2   1   7       25.10       22.73      1.41 o
  -1   1   7        0.07       -0.76      0.76 o
   0   1   7       18.25       19.26      1.43 o
   1   1   7        9.54        9.45      1.25 o
   2   1   7        0.80        0.77      1.17 o
  -5   2   7        0.03        0.38      1.15 o
  -4   2   7       16.20       16.11      1.47 o
  -3   2   7        0.06       -0.89      0.89 o
  -2   2   7        1.56        1.69      0.91 o
  -1   2   7        1.19        0.14      0.95 o
   0   2   7        6.53        7.08      1.24 o
   1   2   7       24.51       24.74      1.82 o
  -4   3   7        0.04        0.54      1.49 o
  -3   3   7        2.46        3.28      1.37 o
  -2   3   7        8.27        5.37      1.37 o
  -1   3   7        5.34        4.92      1.41 o
   0   3   7        2.58        2.25      1.26 o
   1  -9   8        0.01        0.27      1.11 o
   0  -8   8        8.45        7.86      1.09 o
   1  -8   8       13.88       13.38      1.41 o
   2  -8   8        1.20        0.89      1.02 o
   3  -8   8       19.99       16.82      1.66 o
  -2  -7   8        6.71        7.41      1.14 o
  -1  -7   8        0.18       -0.03      0.64 o
   0  -7   8        3.02        2.45      0.74 o
   1  -7   8       13.13       12.92      1.20 o
   2  -7   8        8.45        6.77      1.09 o
   3  -7   8        5.27        4.87      1.14 o
   4  -7   8        0.80        0.54      1.09 o
  -3  -6   8        1.30        1.53      1.03 o
  -2  -6   8        1.26        0.81      0.81 o
  -1  -6   8        1.48        1.87      0.77 o
   0  -6   8       29.57       28.19      1.50 o
   1  -6   8       18.21       17.20      1.35 o
   2  -6   8       17.94       17.70      1.31 o
   3  -6   8        0.09        0.21      0.85 o
   4  -6   8       28.16       28.31      1.86 o
  -4  -5   8        0.07        0.91      1.17 o
  -3  -5   8        0.64        1.35      0.98 o
  -2  -5   8        5.33        5.25      0.92 o
  -1  -5   8        4.85        4.30      0.82 o
   0  -5   8       17.86       17.66      1.22 o
   1  -5   8       42.20       42.43      1.75 o
   2  -5   8        0.68        0.02      0.75 o
   3  -5   8       63.61       63.03      2.18 o
   4  -5   8        0.04        0.24      0.87 o
  -4  -4   8       26.16       28.06      2.03 o
  -3  -4   8        1.01        0.48      0.78 o
  -2  -4   8        2.10        2.23      0.83 o
  -1  -4   8       13.30       13.78      1.15 o
   0  -4   8        6.95        5.96      0.86 o
   1  -4   8        0.00       -0.42      0.69 o
   2  -4   8        2.55        2.39      0.87 o
   3  -4   8       33.95       31.15      1.83 o
   4  -4   8       49.53       55.11      2.12 o
  -4  -3   8        7.62        6.50      1.13 o
  -3  -3   8       35.03       38.17      2.20 o
  -2  -3   8        8.47        7.71      1.02 o
  -1  -3   8       21.22       22.80      1.46 o
   0  -3   8        0.05        0.02      0.68 o
   1  -3   8        9.90        9.92      1.04 o
   2  -3   8       24.72       24.57      1.60 o
   3  -3   8        0.21       -0.84      0.84 o
   4  -3   8        0.43        1.48      1.55 o
  -5  -2   8        1.23        0.28      1.20 o
  -4  -2   8        5.13        4.91      1.06 o
  -3  -2   8        0.03       -0.68      0.80 o
  -2  -2   8        4.92        4.53      0.92 o
  -1  -2   8       35.08       38.22      2.35 o
   0  -2   8       15.69       15.67      1.25 o
   1  -2   8        0.96        0.49      0.78 o
   2  -2   8        0.43        0.96      0.83 o
   3  -2   8        0.60        0.06      0.97 o
  -5  -1   8        0.16        0.28      1.04 o
  -4  -1   8        0.17        0.49      0.91 o
  -3  -1   8       31.71       32.89      1.73 o
  -2  -1   8        0.02       -0.46      0.80 o
  -1  -1   8       20.52       21.39      1.48 o
   0  -1   8        1.02        0.43      0.87 o
   1  -1   8        5.02        5.16      1.04 o
   2  -1   8       32.71       36.07      1.97 o
   3  -1   8        7.28        7.41      1.65 o
  -4   0   8        0.91        0.47      0.95 o
  -3   0   8        0.53        1.08      0.97 o
  -2   0   8        0.34        0.24      0.85 o
  -1   0   8       46.40       48.36      1.95 o
   0   0   8       41.41       45.01      2.05 o
   1   0   8        0.04        0.29      0.88 o
   2   0   8        5.05        3.88      1.20 o
  -4   1   8        8.45        7.58      1.30 o
  -3   1   8        3.54        4.50      1.20 o
  -2   1   8       27.22       29.37      1.78 o
  -1   1   8        9.08        8.58      1.24 o
   0   1   8       16.49       15.64      1.68 o
   1   1   8        0.01       -0.34      1.02 o
  -3   2   8        6.65        5.44      1.38 o
  -2   2   8        4.90        4.89      1.30 o
  -1   2   8        4.04        3.56      1.27 o
   0  -8   9        0.58        1.46      1.06 o
   1  -8   9        2.36        2.62      1.07 o
   2  -8   9       20.08       17.42      1.70 o
  -1  -7   9        2.80        2.44      0.93 o
   0  -7   9       24.28       25.65      1.84 o
   1  -7   9       10.42       10.79      1.23 o
   2  -7   9        0.01       -0.59      0.86 o
   3  -7   9        2.82        2.78      1.35 o
  -2  -6   9        3.62        4.33      1.05 o
  -1  -6   9        1.57        0.13      0.85 o
   0  -6   9        0.93        0.86      0.98 o
   1  -6   9       30.92       31.71      1.82 o
   2  -6   9        0.53        0.05      0.88 o
   3  -6   9       30.92       27.51      1.75 o
  -3  -5   9        0.21       -0.11      0.95 o
  -2  -5   9        0.08        0.57      0.94 o
  -1  -5   9        4.52        4.66      0.97 o
   0  -5   9       17.99       18.52      1.45 o
   1  -5   9       29.40       30.73      1.78 o
   2  -5   9        0.01       -0.06      0.88 o
   3  -5   9       15.02       12.93      1.43 o
  -3  -4   9        4.51        3.91      1.01 o
  -2  -4   9       11.81       12.96      1.36 o
  -1  -4   9       11.86       12.23      1.29 o
   0  -4   9        0.64        0.30      0.88 o
   1  -4   9       44.34       48.79      1.97 o
   2  -4   9       27.92       29.86      1.82 o
   3  -4   9        5.06        5.00      1.22 o
  -4  -3   9        0.01       -0.63      0.98 o
  -3  -3   9        0.63        0.37      0.97 o
  -2  -3   9        0.06       -0.91      0.91 o
  -1  -3   9       31.18       30.75      1.75 o
   0  -3   9        2.11        2.23      0.99 o
   1  -3   9       11.33       12.66      1.30 o
   2  -3   9        6.71        7.10      1.27 o
  -4  -2   9        0.01        0.71      1.01 o
  -3  -2   9        3.49        3.54      1.11 o
  -2  -2   9        0.48       -0.27      0.96 o
  -1  -2   9        9.04       10.63      1.25 o
   0  -2   9        0.98        0.75      0.93 o
   1  -2   9        3.00        3.00      1.01 o
   2  -2   9        7.96        7.15      1.31 o
  -4  -1   9        1.35        1.24      1.10 o
  -3  -1   9        0.00       -0.38      1.04 o
  -2  -1   9        1.96        1.63      1.09 o
  -1  -1   9       18.15       19.19      1.55 o
   0  -1   9       33.57       36.01      2.25 o
   1  -1   9        2.82        3.97      1.14 o
  -3   0   9        3.53        3.91      1.34 o
  -2   0   9        0.04       -0.31      1.02 o
  -1   0   9        1.59        3.07      1.10 o
   0   0   9        7.78        6.50      1.23 o
  -1  -6  10        2.27        1.49      1.17 o
   0  -6  10        7.03        6.39      1.27 o
   1  -6  10        0.17       -0.26      1.04 o
  -2  -5  10        1.15        1.34      1.08 o
  -1  -5  10        1.42        0.80      1.08 o
   0  -5  10        0.28        0.19      1.15 o
   1  -5  10        0.01        1.65      1.05 o
  -2  -4  10        1.67        0.87      1.12 o
  -1  -4  10        0.28        0.18      1.01 o
   0  -4  10        0.74        0.27      1.00 o
   1  -4  10        3.18        3.53      1.27 o
  -2  -3  10        3.07        2.78      1.19 o
  -1  -3  10        1.83        1.16      1.06 o
   0  -3  10        0.12       -0.31      0.99 o
   1  -3  10        0.28       -0.62      1.11 o
  -2  -2  10        3.32        2.84      1.22 o
  -1  -2  10        0.48        0.20      0.99 o
   0  -2  10        0.26       -0.19      1.05 o
 
